# Supplementary material for: Effects of Feedback From Self-Monitoring Devices on Lifestyle Changes in Workers with Diabetes: 3-Month Randomized Controlled Pilot Trial
Source: JMIR Form Res. 2022 Aug 9;6(8):e23261. doi: 10.2196/23261 (PMC9399840; doi:10.2196/23261)
Supplement: Multimedia Appendix 1 [file formative_v6i8e23261_app1.xlsx]

## Sheet: Multimedia Appendix 1
Multimedia Appendix 1. Example of email messages.
Core message
	Let's start with changes that can be maintained.
	・ Exercise for only 5 minutes
	・ Add another vegetable dish
	・ Do not eat too much before going to bed
	・ Reduce the the size of each mouthful and chew well
Encouragement to retain positive behaviour (example: Physical activity)
	Your average number of steps this week was # steps.
		more than 10,000 steps
			Great! You have focused on your walking.
			Keep up the good work.
		8000-9999 steps
			It seems that you are focused on your walking.
			Keep up the good work.
			Why don't you try to do 10,000 steps if possible?
		less than 3000 steps
			Let's first focus on walking!
			Try walking 3 days a week, not every day.
			It is also effective to take a small walk or change the way you walk.
	If you are comfortable walking, you can burn fat with more effective aerobic exercise.
	・ Take longer strides than usual
	・ Kick firmly with your toes and land on your heel
	・ Swing your arms quite quickly and walk rhythmically
Encourage measurement
	Measurement days (armband (wearable): # days, blood pressure: # days, body composition meter: # days)
		less than 4 days
			You don't seem to have measured for more than 4 days this week.
		0 days
			Do you measure your armband, weight, and blood pressure?
			Please measure every day.
			If you have any questions about the operation of the app, please contact ##.
